# Supplementary material for: Artificial Intelligence and Machine Learning in Audiology and Hearing Disorders: A Scoping Review with Bibliometric and Thematic Mapping (1995–2025)
Source: Audiol Res. 2026 Feb 24;16(2):29. doi: 10.3390/audiolres16020029 (PMC13010648; doi:10.3390/audiolres16020029)
Supplement: Supplementary file 1 [file audiolres-16-00029-s001.zip]

Archive with 10 entries (10 files):
- Figure S1.tiff
- Figure S2.tiff
- Figure S3.tiff
- Figure S4.tiff
- Figure S5.tiff
- Figure S6.tiff
- Figure S7.tiff
- Figure S8.tiff
- Figure S9.tiff
- Supplementary_information.pdf
